# Supplementary material for: Designers of Nature’s Subterranean Abodes: Insights into the Architecture and Utilization of Burrow Systems of Thomas’ Pine Vole, Microtus thomasi (Rodentia: Arvicolinae)
Source: Life (Basel). 2023 Nov 29;13(12):2276. doi: 10.3390/life13122276 (PMC10744952; doi:10.3390/life13122276)
Supplement: Supplementary file 1 [file life-13-02276-s001.zip]

Archive with 1 entries (1 files):
- life-2636576-supplementary.pdf
